# Supplementary material for: Small immune effectors coordinate peptidoglycan-derived immunity to regulate intestinal bacteria in shrimp
Source: PLoS Pathog. 2022 Nov 23;18(11):e1010967. doi: 10.1371/journal.ppat.1010967 (PMC9683584; doi:10.1371/journal.ppat.1010967)
Supplement: S1 Table — (XLSX) [file ppat.1010967.s012.xlsx]

## Sheet: Sheet1
gene	PBS FPKM average	Vibrio FPKM average	Pvalue	log2FC		Ctrl FPKM average	antibiotics FPKM average	Pvalue	log2FC
caspase	5.4	15.28	0.011141	1.06407		9.05	3.29	0.00270201	-1.12615
C-type lysozyme	89.24	622.67	0.00921607	1.19557		168.8	44.85	3.00552e-07	-1.59415
low-density lipoprotein receptor	32.57	106.71	0.0159213	1.07574		52.07	24.02	0.00032251	-1.02122
ubiquitin-conjugating enzyme E2 R2	21.11	97.86	0.0224554	1.05		36.31	11.01	1.20198e-06	-1.47902
gamma-glutamyl hydrolase	4.59	14.54	0.0200717	1.03466		7.46	2.39	5.67785e-05	-1.35422
phenoloxidase-activating factor 2	82.67	459.52	0.0208336	1.05773		77.72	24.77	5.09606e-07	-1.43209
